# Supplementary material for: Understanding Different Types of Recreational Runners and How They Use Running-Related Technology
Source: Int J Environ Res Public Health. 2020 Mar 27;17(7):2276. doi: 10.3390/ijerph17072276 (PMC7177805; doi:10.3390/ijerph17072276)
Supplement: Supplementary file 1 [file ijerph-17-02276-s001.zip]

Archive with 14 entries (13 files):
- Supp Files Rev3/
- __MACOSX/._Supp Files Rev3
- Supp Files Rev3/S1 Questionnaire ERS2016.pdf
- __MACOSX/Supp Files Rev3/._S1 Questionnaire ERS2016.pdf
- Supp Files Rev3/Figure S1.pdf
- __MACOSX/Supp Files Rev3/._Figure S1.pdf
- Supp Files Rev3/Figure S2.pdf
- __MACOSX/Supp Files Rev3/._Figure S2.pdf
- Supp Files Rev3/Figure S3.pdf
- __MACOSX/Supp Files Rev3/._Figure S3.pdf
- Supp Files Rev3/Figure S4.pdf
- __MACOSX/Supp Files Rev3/._Figure S4.pdf
- Supp Files Rev3/Figure S5.pdf
- __MACOSX/Supp Files Rev3/._Figure S5.pdf
